# Supplementary material for: Health Risk Assessment of Inhalation Exposure to Airborne Particle-Bound Nitrated Polycyclic Aromatic Hydrocarbons in Urban and Suburban Areas of South China
Source: Int J Environ Res Public Health. 2022 Nov 23;19(23):15536. doi: 10.3390/ijerph192315536 (PMC9739065; doi:10.3390/ijerph192315536)
Supplement: Supplementary file 1 [file ijerph-19-15536-s001.zip]

Archive with 1 entries (1 files):
- ijerph-1976304-supplementary.pdf
